# Supplementary material for: UGT74B5-mediated glucosylation at ortho hydroxyl groups of benzoic acid derivatives regulating plant immunity to anthracnose in tea plants
Source: Hortic Res. 2025 Jan 14;12(4):uhaf009. doi: 10.1093/hr/uhaf009 (PMC11908824; doi:10.1093/hr/uhaf009)
Supplement: Web_Material_uhaf009 [file web_material_uhaf009.zip]

Archive with 2 entries (2 files):
- Supplementary Figs .docx
- Supplementary Tables .docx
